# Supplementary material for: Obesity accelerates epigenetic aging in middle-aged but not in elderly individuals
Source: Clin Epigenetics. 2017 Feb 14;9:20. doi: 10.1186/s13148-016-0301-7 (PMC5310016; doi:10.1186/s13148-016-0301-7)
Supplement: Additional file 2: Table S1. — Gender-specific correlations of ΔAGE and BMI in three age groups: the young adults (BMI1986 and ΔAGE 1986), the middle-aged (BMI 2011 and ΔAGE 2011), and the nonagenarians (BMI 2010 and ΔAGE 2010). The correlation is significant only in middle-aged males and females. (XLSX 10 kb) [file 13148_2016_301_MOESM2_ESM.xlsx]

## Sheet: Sheet1
Additional file 2: Table S1. Gender-specific correlations of ΔAGE and BMI in three age groups: the young adults (BMI1986 and ΔAGE 1986), the middle-aged (BMI 2011 and ΔAGE 2011) and the nonagenarians (BMI 2010 and ΔAGE 2010). The correlation is significant only in middle-aged males and females.
	ΔAGE 1986		ΔAGE 2011		ΔAGE 2010
BMI 1986	Female (n=111) r=-0.170 p=0.074	Male (n=72) r=-0.062 p=0.607
BMI 2011			Female (n=111) r=-0.265 p=0.005	Male (n=72) r=-0.270 p=0.022
BMI 2010					Female (n=87) r=0.076 p=0.483	Male (n=32) r=0.143 p=0.434
